# Supplementary material for: High Ratio of Dietary Palmitic Acid to DHA + EPA Induces Glucose Metabolic Disorder Through Endocrine and Transcriptional Regulation in Large Yellow Croaker (Larimichthys crocea)
Source: Metabolites. 2026 Jan 13;16(1):72. doi: 10.3390/metabo16010072 (PMC12844451; doi:10.3390/metabo16010072)
Supplement: Supplementary file 1 [file metabolites-16-00072-s001.zip]

Archive with 1 entries (1 files):
- metabolites-4057725-supplementary.pdf
